# Supplementary material for: Discorhabdin N, a South African Natural Compound, for Hsp72 and Hsc70 Allosteric Modulation: Combined Study of Molecular Modeling and Dynamic Residue Network Analysis
Source: Molecules. 2019 Jan 6;24(1):188. doi: 10.3390/molecules24010188 (PMC6337312; doi:10.3390/molecules24010188)
Supplement: Supplementary file 1 [file molecules-24-00188-s001.zip]

Archive with 6 entries (5 files):
- SD/
- SD/Amusengeri_TastanBishop_Supplementary_December2018.pdf
- SD/VideoS1.mp4
- SD/VideoS2.mp4
- SD/VideoS3.mp4
- SD/VideoS4.mp4
